# Supplementary material for: The involvement of Canadian physicians in promoting and providing unproven and unapproved stem cell interventions
Source: BMC Med Ethics. 2018 May 2;19:32. doi: 10.1186/s12910-018-0273-6 (PMC5930514; doi:10.1186/s12910-018-0273-6)
Supplement: Supplementary file 2 — Study raw data file. (XLSX 15 kb) [file 12910_2018_273_MOESM2_ESM.xlsx]

## Sheet: Sheet1
Clinic #	1a. Name of oganization (data available upon request)	1b. Website URL (data available upon request)	1c. Date website coded	1d. Primary/main clinic location within Canada	1e. Whether the company has a connection to a foreign provider	2a. Stem cell offerings	2b. Is stem cell therapy autologous, allogeneic, or xenogeneic?	2c. Is the stem cell lineage specified?	2d. Stem cell source	2e. Are transplant processing or quality assurance procedures specified?	2f. Transplantation procedure	2g. Is immune rejection of the graft addressed in the treatment protocol?	2h. The treatment is portrayed as being	2i. Is there mention of clinical trials conducted at clinic?	2j. Treatment cost	2k. If cost figures or ranges are provided, specify.	3a. How the treatment works	3b. Stem cells and disease: Site portrays a deficiency in a finite pool of stem cells as a major mechanism or contributor to disease.	3c. Is the treatment is portrayed as revolutionary, i.e.: a marked departure from current therapies?	3d. Is the treatment portrayed as the clinical application of routine or familiar procedures?	3e. The site appeals to holistic, natural, or magical powers of renewal	3f. The site appeals to the scientific deconstruction of health and illness	3g. Knowledge is portrayed as being incomplete or uncertain	3h. Knowledge is portrayed as being advanced or certain	3i. Claims are substantiated mainly by ...	4a. Indications/Associated Conditions - Manner of presentation	4b. Indeterminate vocabulary	4c. Associated diseases	4d. Is “aging” an indication?	4e. Are cosmetic or lifestyle enhancement purposes given as indications?	4f. Are any conditions or patients excluded?	5a. Efficacy of treatment - Does website mention/discuss efficacy of treatment?	5b. If yes, is any evidence for efficacy provided?	6a. Benefits of treatment - Manner of presentation	6b. Treatment appears generally beneficial	6c. Associated benefits include	6d. Likelihood of benefits	7a. Risks of treatment - Manner of presentation	7b. Treatment appears generally safe	7c. Associated risks include	7d. Likelihood of risks	8a. Ethical issues - Are social/ethical issues mentioned?	8b. Relevancy	8c. Has treatment received any official approvals?	9a. Website aesthetics and intended audience - This website appears to target	9b. Website appeal – the website appeals mainly through	9c. Visual style – the website is mainly ...	9d. Language – the website’s language is mainly	9e. Disclaimers/ Legality – the website provides
1	Pagdin Health	http://www.drgrantpagdin.com/services/stem-cell-medicine/	08/28/2017	1	0	3	1	4	6	0	2	0	3	0	0		4	1	3	2	1	2	3	2	6	2	0	6	1	3	1	1	2	2	1	1	4	2	1	8	2	2	0	0	6	5	1	1	1
2	CAPRI (Central Alberta Pain & Rehab Institute)	http://www.capriclinic.ca/	08/30/2017	2	99	3	1	4	2	0	5	0	2	0	0		4	1	2	3	1	1	2	2	0	2	0	11	0	0	4	1	1	1	1	1	5	1	1	3	2	3	3	0	1	5	2	1	3
3	Horizon Joint Rejuvenation Center	https://www.hjrcentre.com/	08/30/2017	2	0	3	1	3	2	0	5	0	2	0	1		0	1	2	3	1	1	1	3	0	0	0	0	0	0	0	0	99	0	1	1	1	0	99	0	0	0	0	0	1	5	2	1	0
4	Provincial Oral Surgery	https://provincialoralsurgery.com/stem-cells.php	08/31/2017	3	0	3	0	0	5	0	0	0	2	0	0		0	1	2	2	1	1	1	2	0	0	0	0	0	0	0	0	99	0	99	0	0	0	99	0	0	0	0	0	1	5	2	1	0
5	Global Healthcare Connections Inc.	http://www.globalhealthcareconnections.com/html/procedures/Oncology-Cancer-Care-/Stem-Cell-Cancer-Treatment/index.cfm	08/21/2017	3	5	3	1	0	2	0	1	0	3	0	0		5	1	1	3	1	1	1	3	0	2	0	0	0	2	0	1	0	2	1	2	4	0	99	0	0	0	0	0	1	4	2	1	5
6	Dash & Reed Sport Medicine	http://dashreed.ca/our-services/sport-medicine/	08/31/2017	3	99	3	1	3	2	0	0	0	0	0	0		0	1	3	1	1	1	2	1	0	0	0	0	0	0	0	0	99	0	99	0	0	0	99	0	0	0	0	0	1	5	2	1	0
7	Cleveland Clinic Canada	https://my.clevelandclinic.org/canada/services/prp-stem-cell-injections	08/31/2017	5	4	0	0	0	0	0	0	0	1	0	0		4	1	2	2	1	1	2	2	7	2	1	6	0	3	0	1	0	2	1	1	1	0	99	0	0	0	0	0	1	5	2	1	0
8	SEMI (Sports & Exercise Medicine Institute)	http://www.semisportmed.com/stem-cell-transplantation.html	08/21/2017	5	0	3	1	0	1	0	2	0	2	0	0		4	1	3	2	1	1	1	2	10	2	0	0	0	0	0	0	99	2	1	1	1	2	1	7	4	0	0	0	1	4	2	1	0
9	Inovo Medical	http://inovomedical.ca/services/about-regenerative-medicine/tissue-renewal-with-stem-cell-injections	08/21/2017	5	99	3	1	4	6	0	2	0	2	0	0		4	1	3	2	1	1	2	2	10	2	1	11	1	1	4	1	4	2	1	1	1	3	1	9	4	3	3	0	1	10	2	4	5
10	KOPI (Kingston Orthopaedic Pain Institute) Stem Cell	https://www.kopistemcells.ca/	09/01/2017	5	0	3	1	3	2	0	2	0	2	0	0		4	1	2	2	1	1	1	2	0	0	0	6	0	0	0	0	99	0	1	1	1	0	99	7	2	0	0	0	1	5	2	1	0
11	Phoenix MedSpa	http://www.phoenixmedspa.ca/stem-cell-therapy.php	09/01/2017	5	0	3	1	4	6	0	0	0	2	0	0		0	1	2	2	1	1	1	2	0	2	0	11	0	0	0	1	0	2	1	1	1	0	99	0	0	0	0	0	6	5	1	1	5
12	Orthopaedic Sport Institute	https://ortho-sport.ca/service/stem-cell-injection/	09/01/2017	5	0	3	1	3	1	0	2	0	2	0	0		0	1	2	2	1	1	1	2	6	0	0	6	0	0	0	1	1	2	1	1	1	0	99	0	0	0	0	0	1	5	2	1	0
13	RegenaStem (BioLinc Brock University)	http://www.regenastem.com/company.html	09/01/2017	5	0	3	0	3	1	0	0	0	2	0	0		0	1	2	2	1	1	1	2	0	0	0	0	0	0	0	0	99	0	99	0	0	0	99	0	0	0	0	0	3	8	2	1	0
14	Clinique du Docteur Sylvain Simard	http://www.cellulessouches.ca/?lang=en	09/01/2017	6	0	3	1	3	2	0	2	0	3	0	0		4	1	2	2	1	1	1	3	4	2	0	6	0	0	0	0	99	2	1	1	1	0	1	0	0	2	1	2	1	9	1	1	0
15	Hair Renewal Specialists	http://www.hairrenewalspecialists.com/how-we-do-it/	09/01/2017	10	0	0	0	0	0	0	5	0	2	0	0		0	1	3	2	2	1	1	2	6	2	0	0	0	1	0	1	2	2	1	4	1	0	99	0	0	0	0	0	6	1	2	1	0
[truncated: 3 more columns]
